# Supplementary material for: PPAR-Responsive Elements Enriched with Alu Repeats May Contribute to Distinctive PPARγ–DNMT1 Interactions in the Genome
Source: Cancers (Basel). 2021 Aug 7;13(16):3993. doi: 10.3390/cancers13163993 (PMC8391462; doi:10.3390/cancers13163993)
Supplement: Supplementary file 1 [file cancers-13-03993-s001.zip]

Archive with 8 entries (7 files):
- Supplementary figure 1.png
- Supplementary figure 2.png
- Supplementary figure 3.png
- Supplementary file.pdf
- __MACOSX/
- __MACOSX/._Supplementary figure 1.png
- __MACOSX/._Supplementary figure 2.png
- __MACOSX/._Supplementary figure 3.png
